# Supplementary material for: Inhibitory Effects of Coumarin Derivatives on Tyrosinase
Source: Molecules. 2021 Apr 17;26(8):2346. doi: 10.3390/molecules26082346 (PMC8073051; doi:10.3390/molecules26082346)
Supplement: Supplementary file 1 [file molecules-26-02346-s001.zip]

Archive with 24 entries (24 files):
- 3e-C NMR.pdf
- 3e-H NMR.pdf
- 3f-C NMR.pdf
- 3f-H NMR.pdf
- 3g-C NMR.pdf
- 3g-H NMR.pdf
- 3h-C NMR.pdf
- 3h-H NMR.pdf
- 3i-C NMR.pdf
- 3i-H NMR.pdf
- 3j-C NMR.pdf
- 3j-H NMR.pdf
- 3k-C NMR.pdf
- 3k-H NMR.pdf
- 3l-C NMR.pdf
- 3l-H NMR.pdf
- ir-3e.pdf
- ir-3f.pdf
- ir-3g.pdf
- ir-3h.pdf
- ir-3i.pdf
- ir-3j.pdf
- ir-3k.pdf
- ir-3l.pdf
